# Supplementary material for: Thermoelectric Properties of Tetrahedrites Produced from Mixtures of Natural and Synthetic Materials
Source: Materials (Basel). 2025 Mar 20;18(6):1375. doi: 10.3390/ma18061375 (PMC11944066; doi:10.3390/ma18061375)
Supplement: Supplementary file 1 [file materials-18-01375-s001.zip]

Archive with 1 entries (1 files):
- materials-3451009-supplementary.pdf
